# Supplementary material for: catena-Poly[cadmium-bis­(μ-N,N-dimethyl­dithio­carbamato-κ3 S,S′:S)]
Source: Acta Crystallogr Sect E Struct Rep Online. 2010 Oct 31;66(Pt 11):m1500. doi: 10.1107/S1600536810043977 (PMC3009052; doi:10.1107/S1600536810043977)
Supplement: Supplementary file 1 [file e-66-m1500-sup1.cif]

##############################################################################
###                                                                        ###
###        Electronic paper (Acta Crystallographica Section E)             ###
###                                                                        ###
##############################################################################
#                                                                            #
# This CIF contains the data in a paper accepted for publication in Acta     #
# Crystallographica Section E. It conforms to the requirements of Notes      #
# for Authors for Section E, and has been peer reviewed under the auspices   #
# of the IUCr Commission on Journals.                                        #
#                                                                            #
# Full details of the Crystallographic Information File format               #
# are given in the paper "The Crystallographic Information File (CIF):       #
# a New Standard Archive File for Crystallography" by S. R. Hall, F. H.      #
# Allen and I. D. Brown [Acta Cryst. (1991), A47, 655-685].                  #
#                                                                            #
# The current version of the core CIF dictionary is obtainable from          #
# ftp://ftp.iucr.org/pub/cif_core.dic. The current version number is 2.4.    #
#                                                                            #
# Software is freely available for graphical display of the structure(s) in  #
# this CIF.  For information consult the CIF home page http://www.iucr.org/  #
# cif/home.html                                                              #
#                                                                            #
# This file may be used for bona fide research purposes within the           #
# scientific community so long as proper attribution is given to the journal # 
# article from which it was obtained.                                        #
#                                                                            #
##############################################################################
                                             
data_I
_audit_creation_method     SHELXL-97
_chemical_name_systematic
;
<i>catena</i>-Poly[cadmium-bis(\m-<i>N</i>,<i>N</i>-
dimethyldithiocarbamato-\k^3^<i>S</i>,<i>S</i>':<i>S</i>)]
;
_chemical_name_common     ?
_chemical_formula_moiety     'C6 H12 Cd N2 S4'
_chemical_formula_sum     'C6 H12 Cd N2 S4'
_chemical_formula_iupac     '[Cd (C3 H6 N S2)2]'
_chemical_formula_weight     352.82
_chemical_melting_point     ?
_symmetry_cell_setting     orthorhombic
_symmetry_space_group_name_H-M     'P c c n'
_symmetry_space_group_name_Hall     '-P 2ab 2ac'
loop_
    _symmetry_equiv_pos_as_xyz
    'x, y, z'
    '-x+1/2, -y+1/2, z'
    'x+1/2, -y, -z+1/2'
    '-x, y+1/2, -z+1/2'
    '-x, -y, -z'
    'x-1/2, y-1/2, -z'
    '-x-1/2, y, z-1/2'
    'x, -y-1/2, z-1/2'
_cell_length_a     10.055(2)
_cell_length_b     14.744(3)
_cell_length_c     7.9518(17)
_cell_angle_alpha     90.00
_cell_angle_beta     90.00
_cell_angle_gamma     90.00
_cell_volume     1178.9(4)
_cell_formula_units_Z     4
_cell_measurement_reflns_used     4468
_cell_measurement_theta_min     2.45
_cell_measurement_theta_max     27.56
_cell_measurement_temperature     296(2)
_exptl_crystal_description     block
_exptl_crystal_colour     colorless
_exptl_crystal_size_max     0.54
_exptl_crystal_size_mid     0.22
_exptl_crystal_size_min     0.17
_exptl_crystal_density_diffrn     1.988
_exptl_crystal_density_meas     ?
_exptl_crystal_density_method     'not measured'
_exptl_crystal_F_000     696
_exptl_absorpt_coefficient_mu     2.519
_exptl_absorpt_correction_type     multi-scan
_exptl_absorpt_process_details     '(SADABS; Sheldrick, 1996)'
_exptl_absorpt_correction_T_min     0.519
_exptl_absorpt_correction_T_max     0.652
_diffrn_ambient_temperature     296(2)
_diffrn_radiation_type     MoK\a
_diffrn_radiation_wavelength     0.71073
_diffrn_radiation_source     'fine-focus sealed tube'
_diffrn_radiation_monochromator     graphite
_diffrn_measurement_device_type     'Bruker APEXII CCD'
_diffrn_measurement_method     '\f and \w'
_diffrn_detector_area_resol_mean     ?
_diffrn_reflns_number     9543
_diffrn_reflns_av_R_equivalents     0.0302
_diffrn_reflns_av_sigmaI/netI     0.0205
_diffrn_reflns_theta_min     2.45
_diffrn_reflns_theta_max     27.56
_diffrn_reflns_theta_full     27.56
_diffrn_measured_fraction_theta_max     1.000
_diffrn_measured_fraction_theta_full     1.000
_diffrn_reflns_limit_h_min     -13
_diffrn_reflns_limit_h_max     13
_diffrn_reflns_limit_k_min     -16
_diffrn_reflns_limit_k_max     19
_diffrn_reflns_limit_l_min     -10
_diffrn_reflns_limit_l_max     10
_diffrn_standards_number     ?
_diffrn_standards_interval_count     ?
_diffrn_standards_interval_time     ?
_diffrn_standards_decay_%     ?
_reflns_number_total     1370
_reflns_number_gt     1221
_reflns_threshold_expression     I>2\s(I)
_refine_ls_structure_factor_coef     Fsqd
_refine_ls_matrix_type     full
_refine_ls_R_factor_all     0.0206
_refine_ls_R_factor_gt     0.0172
_refine_ls_wR_factor_gt     0.0415
_refine_ls_wR_factor_ref     0.0440
_refine_ls_goodness_of_fit_ref     1.066
_refine_ls_restrained_S_all     1.066
_refine_ls_number_reflns     1370
_refine_ls_number_parameters     63
_refine_ls_number_restraints     0
_refine_ls_hydrogen_treatment     constr
_refine_ls_weighting_scheme     calc
_refine_ls_weighting_details
         'calc w=1/[\s^2^(Fo^2^)+(0.0174P)^2^+0.6307P] where P=(Fo^2^+2Fc^2^)/3'
_atom_sites_solution_hydrogens     geom
_atom_sites_solution_primary     direct
_atom_sites_solution_secondary     difmap
_refine_ls_shift/su_max     0.001
_refine_ls_shift/su_mean     0.000
_refine_diff_density_max     0.292
_refine_diff_density_min     -0.335
_refine_ls_extinction_method     'SHELXL97 (Sheldrick, 2008)'
_refine_ls_extinction_coef     0.0036(3)
_refine_ls_extinction_expression
                                  'Fc^*^=kFc[1+0.001xFc^2^\l^3^/sin(2\q)]^-1/4^'
loop_
    _atom_type_symbol
    _atom_type_description
    _atom_type_scat_dispersion_real
    _atom_type_scat_dispersion_imag
    _atom_type_scat_source
    'C' 'C' 0.0033 0.0016
                         'International Tables Vol C Tables 4.2.6.8 and 6.1.1.4'
    'H' 'H' 0.0000 0.0000
                         'International Tables Vol C Tables 4.2.6.8 and 6.1.1.4'
    'N' 'N' 0.0061 0.0033
                         'International Tables Vol C Tables 4.2.6.8 and 6.1.1.4'
    'S' 'S' 0.1246 0.1234
                         'International Tables Vol C Tables 4.2.6.8 and 6.1.1.4'
    'Cd' 'Cd' -0.8075 1.2024
                         'International Tables Vol C Tables 4.2.6.8 and 6.1.1.4'
_computing_data_collection     'APEX2 (Bruker, 2007)'
_computing_cell_refinement     'SAINT (Bruker, 2007)'
_computing_data_reduction     'SAINT (Bruker, 2007)'
_computing_structure_solution     'SHELXS97 (Sheldrick, 2008)'
_computing_structure_refinement     'SHELXL97 (Sheldrick, 2008)'
_computing_molecular_graphics     'ORTEP-3 (Farrugia, 1997)'
_computing_publication_material     'SHELXTL (Sheldrick, 2008)'
loop_
    _atom_site_type_symbol
    _atom_site_label
    _atom_site_fract_x
    _atom_site_fract_y
    _atom_site_fract_z
    _atom_site_U_iso_or_equiv
    _atom_site_adp_type
    _atom_site_calc_flag
    _atom_site_refinement_flags
    _atom_site_occupancy
    _atom_site_disorder_assembly
    _atom_site_disorder_group
    Cd Cd1 0.7500 0.2500 0.17288(2) 0.03178(9) Uani d S 1 . .
    S S1 0.49818(5) 0.28596(4) 0.11658(7) 0.04016(14) Uani d . 1 . .
    S S2 0.71139(5) 0.37665(3) -0.08336(6) 0.03093(12) Uani d . 1 . .
    N N1 0.45119(16) 0.39753(11) -0.1396(2) 0.0335(4) Uani d . 1 . .
    C C1 0.54274(18) 0.35704(12) -0.0449(2) 0.0279(4) Uani d . 1 . .
    C C2 0.3088(2) 0.38157(18) -0.1150(3) 0.0473(5) Uani d . 1 . .
    H H2A 0.2952 0.3465 -0.0118 0.071 Uiso calc R 1 . .
    H H2B 0.2734 0.3477 -0.2112 0.071 Uiso calc R 1 . .
    H H2C 0.2626 0.4399 -0.1057 0.071 Uiso calc R 1 . .
    C C3 0.4855(2) 0.45777(16) -0.2802(3) 0.0481(5) Uani d . 1 . .
    H H3A 0.5549 0.5003 -0.2446 0.072 Uiso calc R 1 . .
    H H3B 0.4063 0.4917 -0.3151 0.072 Uiso calc R 1 . .
    H H3C 0.5181 0.4215 -0.3749 0.072 Uiso calc R 1 . .
loop_
    _atom_site_aniso_label
    _atom_site_aniso_U_11
    _atom_site_aniso_U_22
    _atom_site_aniso_U_33
    _atom_site_aniso_U_12
    _atom_site_aniso_U_13
    _atom_site_aniso_U_23
    Cd1 0.02789(12) 0.04207(14) 0.02537(12) 0.00462(8) 0.000 0.000
    S1 0.0295(2) 0.0507(3) 0.0403(3) 0.0030(2) 0.0035(2) 0.0156(2)
    S2 0.0294(2) 0.0340(2) 0.0294(2) -0.00350(18) -0.00062(18) -0.00097(18)
    N1 0.0323(8) 0.0348(9) 0.0333(8) 0.0051(7) -0.0036(7) 0.0015(7)
    C1 0.0298(9) 0.0284(9) 0.0256(9) 0.0017(7) -0.0001(7) -0.0039(7)
    C2 0.0331(11) 0.0580(14) 0.0509(13) 0.0091(10) -0.0074(10) 0.0033(11)
    C3 0.0544(13) 0.0434(12) 0.0466(12) 0.0058(10) -0.0070(11) 0.0154(10)
loop_
    _geom_bond_atom_site_label_1
    _geom_bond_atom_site_label_2
    _geom_bond_site_symmetry_2
    _geom_bond_distance
    _geom_bond_publ_flag
    Cd1 S1 . 2.6255(7) y
    Cd1 S2 . 2.7909(6) y
    Cd1 S2 7_756 2.7194(6) y
    S1 C1 . 1.7169(19) ?
    S2 C1 . 1.7473(19) ?
    S2 Cd1 7_755 2.7194(6) ?
    N1 C1 . 1.331(2) ?
    N1 C2 . 1.464(3) ?
    N1 C3 . 1.469(3) ?
    C2 H2A . 0.9800 ?
    C2 H2B . 0.9800 ?
    C2 H2C . 0.9800 ?
    C3 H3A . 0.9800 ?
    C3 H3B . 0.9800 ?
    C3 H3C . 0.9800 ?
loop_
    _geom_angle_atom_site_label_1
    _geom_angle_atom_site_label_2
    _geom_angle_atom_site_label_3
    _geom_angle_site_symmetry_1
    _geom_angle_site_symmetry_3
    _geom_angle
    _geom_angle_publ_flag
    S1 Cd1 S1 . 2_655 160.37(3) ?
    S1 Cd1 S2 . 7_756 96.922(18) ?
    S1 Cd1 S2 2_655 7_756 97.039(16) ?
    S1 Cd1 S2 . 8_566 97.039(16) ?
    S1 Cd1 S2 2_655 8_566 96.922(18) ?
    S2 Cd1 S2 7_756 8_566 89.07(3) ?
    S1 Cd1 S2 . 2_655 98.326(18) ?
    S1 Cd1 S2 2_655 2_655 66.812(15) ?
    S2 Cd1 S2 7_756 2_655 163.74(2) ?
    S2 Cd1 S2 8_566 2_655 94.63(2) ?
    S1 Cd1 S2 . . 66.812(15) ?
    S1 Cd1 S2 2_655 . 98.326(18) ?
    S2 Cd1 S2 7_756 . 94.63(2) ?
    S2 Cd1 S2 8_566 . 163.74(2) ?
    S2 Cd1 S2 2_655 . 86.22(3) ?
    C1 S1 Cd1 . . 89.95(6) ?
    C1 S2 Cd1 . 7_755 98.61(6) ?
    C1 S2 Cd1 . . 84.06(6) ?
    Cd1 S2 Cd1 7_755 . 92.35(2) ?
    C1 N1 C2 . . 121.94(18) ?
    C1 N1 C3 . . 122.66(17) ?
    C2 N1 C3 . . 115.34(17) ?
    N1 C1 S1 . . 121.09(14) ?
    N1 C1 S2 . . 119.88(14) ?
    S1 C1 S2 . . 119.03(10) ?
    N1 C2 H2A . . 109.5 ?
    N1 C2 H2B . . 109.5 ?
    H2A C2 H2B . . 109.5 ?
    N1 C2 H2C . . 109.5 ?
    H2A C2 H2C . . 109.5 ?
    H2B C2 H2C . . 109.5 ?
    N1 C3 H3A . . 109.5 ?
    N1 C3 H3B . . 109.5 ?
    H3A C3 H3B . . 109.5 ?
    N1 C3 H3C . . 109.5 ?
    H3A C3 H3C . . 109.5 ?
    H3B C3 H3C . . 109.5 ?
data_global
_journal_date_recd_electronic     2010-10-19
_journal_date_accepted     2010-10-27
_journal_name_full     'Acta Crystallographica, Section E'
_journal_year     2010
_journal_volume     66
_journal_issue     11
_journal_page_first     m1500
_journal_page_last     m1500
_journal_paper_category     QM
_journal_coeditor_code     HY2367
_publ_contact_author_name     'Xing Li'
_publ_contact_author_address
;
Faculty of Materials Science and Chemical Engineering
Ningbo University
Ningbo, Zhejiang 315211
People's Republic of China
;
_publ_contact_author_email     lix905@126.com
_publ_contact_author_fax     '0086-574-87609987'
_publ_contact_author_phone     '0086-574-87600869'
_publ_section_title
;\
<i>catena</i>-Poly[cadmium-bis(\m-<i>N</i>,<i>N</i>-\
dimethyldithiocarbamato-\k^3^<i>S</i>,<i>S</i>':<i>S</i>)]
;
loop_
    _publ_author_name
    _publ_author_footnote
    _publ_author_address
    'Yue Bing' .
;
Faculty of Materials Science and Chemical Engineering
Ningbo University
Ningbo, Zhejiang 315211
People's Republic of China
;
    'Xing Li' .
;
Faculty of Materials Science and Chemical Engineering
Ningbo University
Ningbo, Zhejiang 315211
People's Republic of China
;
    'Meiqin Zha' .
;
Faculty of Materials Science and Chemical Engineering
Ningbo University
Ningbo, Zhejiang 315211
People's Republic of China
;
    'Yue Lu' .
;
Faculty of Materials Science and Chemical Engineering
Ningbo University
Ningbo, Zhejiang 315211
People's Republic of China
;
