# Supplementary material for: catena-Poly[cadmium-bis­(μ-N,N-dimethyl­dithio­carbamato-κ3 S,S′:S)]
Source: Acta Crystallogr Sect E Struct Rep Online. 2010 Oct 31;66(Pt 11):m1500. doi: 10.1107/S1600536810043977 (PMC3009052; doi:10.1107/S1600536810043977)
Supplement: Supplementary file 2 [file e-66-m1500-Isup2.hkl]

# 
# h,k,l, Fc-squared, Fo-squared, sigma(Fo-squared) and status flag 
# 
data_I
_shelx_title ' aa in Pccn' 
_shelx_refln_list_code          4 
_shelx_F_calc_maximum      326.60 
_exptl_crystal_F_000       696.00 
_reflns_d_resolution_high  0.7679 
 
loop_ 
 _symmetry_equiv_pos_as_xyz 
 'x, y, z' 
 '-x+1/2, -y+1/2, z' 
 'x+1/2, -y, -z+1/2' 
 '-x, y+1/2, -z+1/2' 
 '-x, -y, -z' 
 'x-1/2, y-1/2, -z' 
 '-x-1/2, y, z-1/2' 
 'x, -y-1/2, z-1/2' 
 
_cell_length_a    10.0552 
_cell_length_b    14.7443 
_cell_length_c     7.9518 
_cell_angle_alpha  90.000 
_cell_angle_beta   90.000 
_cell_angle_gamma  90.000 
 
_shelx_F_squared_multiplier     1.000 
 
loop_ 
 _refln_index_h 
 _refln_index_k 
 _refln_index_l 
 _refln_F_squared_calc 
 _refln_F_squared_meas 
 _refln_F_squared_sigma 
 _refln_observed_status 
   2   0   0     6523.97     6685.44    179.65 o 
   4   0   0   106670.67    97892.59   7255.80 o 
   6   0   0     1805.08     2027.75     44.73 o 
   8   0   0     7486.77     7524.04    142.08 o 
  10   0   0       33.84       31.73      7.34 o 
  12   0   0      851.61      860.89     70.76 o 
   1   1   0    48149.50    48347.31   2341.78 o 
   3   1   0    37501.80    36634.64    507.45 o 
   5   1   0    18162.36    18230.29    243.89 o 
   7   1   0     9521.27     9628.58    124.14 o 
   9   1   0     2949.96     3124.48     48.92 o 
  11   1   0     1195.57     1207.51     37.03 o 
  13   1   0      290.79      315.14     22.51 o 
   0   2   0    48314.08    48280.21   1200.51 o 
   2   2   0    12229.35    12272.17    149.03 o 
   4   2   0    34671.10    34089.83    448.67 o 
   6   2   0     3628.67     3611.01     50.92 o 
   8   2   0    12833.75    12681.97    162.20 o 
  10   2   0      864.21      841.24     23.37 o 
  12   2   0     3266.28     3502.32     75.07 o 
   1   3   0    18537.41    18811.01    248.93 o 
   3   3   0     8586.72     8381.75    125.30 o 
   5   3   0    12660.63    13256.37    164.58 o 
   7   3   0     6046.54     5676.69    146.07 o 
   9   3   0     5414.61     5642.53     79.60 o 
  11   3   0     3860.22     3842.53     67.96 o 
   0   4   0     1244.16     1108.50     49.49 o 
   2   4   0      325.55      296.68      7.79 o 
   4   4   0    12498.03    12390.93    153.27 o 
   6   4   0     3204.08     3136.55     45.53 o 
   8   4   0    18152.11    17889.06    224.16 o 
  10   4   0     2305.45     2432.39     47.27 o 
  12   4   0     6264.59     6608.04    142.57 o 
   1   5   0     8874.99     8773.12    115.75 o 
   3   5   0    14016.60    13703.20    168.19 o 
   5   5   0     4220.95     4111.36     56.30 o 
   7   5   0     8795.32     8807.64    115.03 o 
   9   5   0     2928.82     2828.26     51.52 o 
  11   5   0     3552.07     3720.25     75.09 o 
   0   6   0    25717.49    26798.52    470.86 o 
   2   6   0    11826.51    12353.69    151.63 o 
   4   6   0    14799.98    14404.86    194.48 o 
   6   6   0     5147.54     5512.51     82.81 o 
   8   6   0     4161.89     4084.15     68.53 o 
  10   6   0     1584.50     1584.49     57.86 o 
  12   6   0     1235.25     1304.32     51.22 o 
   1   7   0    22807.61    21400.82    259.21 o 
   3   7   0    22563.13    22337.98    311.18 o 
   5   7   0     8407.98     7839.88    122.80 o 
   7   7   0     5900.43     5807.52     87.71 o 
   9   7   0     1664.63     1660.70     40.30 o 
  11   7   0      456.17      477.34     24.19 o 
   0   8   0    34052.79    32118.08    547.56 o 
   2   8   0    27825.56    27629.01    472.46 o 
   4   8   0    11149.08    10984.21    138.31 o 
   6   8   0     7577.51     7185.54    122.23 o 
   8   8   0      441.50      475.13     23.30 o 
  10   8   0      907.77      933.69     34.41 o 
   1   9   0    16103.54    17022.89    208.58 o 
   3   9   0     8816.91     8839.30    123.70 o 
   5   9   0     9271.65     9456.40    133.76 o 
   7   9   0     2300.13     2182.27     40.63 o 
   9   9   0     1665.14     1756.16     42.60 o 
  11   9   0      556.73      571.73     28.96 o 
   0  10   0     2864.16     2953.79     59.05 o 
   2  10   0     9209.22     8697.50    121.88 o 
   4  10   0     3024.54     2900.38     72.80 o 
   6  10   0     5516.11     5506.00     84.03 o 
   8  10   0     1598.74     1546.65     38.21 o 
  10  10   0     2199.20     2337.44     54.59 o 
   1  11   0     2342.35     2444.00     40.39 o 
   3  11   0     1070.83     1094.26     23.07 o 
   5  11   0     3299.13     3293.30     61.22 o 
   7  11   0     1390.47     1411.50     35.25 o 
   9  11   0     2179.31     2120.90     56.79 o 
   0  12   0      429.27      464.69     21.73 o 
   2  12   0     3396.30     3641.40     57.61 o 
   4  12   0        6.75       13.15      4.20 o 
   6  12   0     4850.88     4687.57     83.78 o 
   8  12   0      816.23      798.25     30.47 o 
  10  12   0     3226.46     3315.35     80.93 o 
   1  13   0      947.52      932.13     28.20 o 
   3  13   0     2078.57     2076.58     42.91 o 
   5  13   0      703.86      729.29     22.70 o 
   7  13   0     1825.81     1889.99     83.64 o 
   9  13   0      916.81      945.86     35.47 o 
   0  14   0     1181.08     1232.24     63.50 o 
   2  14   0     4823.24     4936.06    123.30 o 
   4  14   0      548.81      526.52     28.15 o 
   6  14   0     2265.24     2174.05     56.00 o 
   8  14   0      115.59      110.98     13.85 o 
   1  15   0     3133.99     3164.91    100.58 o 
   3  15   0     3247.52     3315.47     97.14 o 
   5  15   0     1083.38     1078.37     63.48 o 
   7  15   0      993.27      989.32     60.04 o 
   0  16   0     1486.56     1622.06     79.82 o 
   2  16   0     5942.68     6193.70    156.38 o 
   4  16   0      660.26      695.64     34.86 o 
   6  16   0     1579.04     1734.38     89.25 o 
   1  17   0     1888.49     2020.54     70.82 o 
   3  17   0      795.99      774.43     37.60 o 
   5  17   0     1387.24     1370.28     77.22 o 
   0  18   0      207.63      185.16     30.00 o 
   2  18   0      619.13      707.69     37.29 o 
   4  18   0      272.33      234.03     35.15 o 
   1  19   0      103.41       78.51     21.00 o 
   1   1   1     6472.03     6946.60     80.02 o 
   2   1   1      215.79      220.97      4.08 o 
   3   1   1      554.36      571.20      7.46 o 
   4   1   1      903.24     1072.67     13.03 o 
   5   1   1     3838.56     4076.23     43.99 o 
   6   1   1        3.12        1.64      2.21 o 
   7   1   1     1261.37     1246.50     16.33 o 
   8   1   1      441.26      481.88      9.70 o 
   9   1   1      199.98      241.35      8.54 o 
  10   1   1       46.45       33.32      4.71 o 
  11   1   1       60.90       52.40      5.92 o 
  12   1   1       24.57       23.54      6.78 o 
  13   1   1       15.28        8.62      6.52 o 
   1   2   1     3411.40     3478.75     33.85 o 
   2   2   1      422.25      475.67      6.13 o 
   3   2   1     1486.62     1633.11     20.14 o 
   4   2   1     1054.78      991.28     11.87 o 
   5   2   1     1304.29     1357.23     15.81 o 
   6   2   1     1572.03     1518.66     18.01 o 
   7   2   1     2362.38     2418.69     29.17 o 
   8   2   1      842.24      796.78     13.43 o 
   9   2   1        3.43        2.02      2.94 o 
  10   2   1      465.90      494.51     12.92 o 
  11   2   1      305.85      320.99     12.96 o 
  12   2   1       39.45       29.04      7.06 o 
   1   3   1    12754.92    13194.73    117.80 o 
   2   3   1       79.86       83.89      2.73 o 
   3   3   1      253.54      276.16      5.10 o 
   4   3   1      100.10       89.46      3.52 o 
   5   3   1     5985.59     6053.05     55.85 o 
   6   3   1      309.81      316.42      6.75 o 
   7   3   1      195.83      189.85      6.25 o 
   8   3   1      107.92      106.55      5.91 o 
   9   3   1      673.56      703.44     13.51 o 
  10   3   1      197.39      205.42      9.20 o 
  11   3   1        0.34        0.79      4.62 o 
  12   3   1        4.24        6.26      5.80 o 
   1   4   1     8406.10     8903.55     80.60 o 
   2   4   1      110.11      123.79      3.53 o 
   3   4   1     4358.70     4385.84     40.30 o 
   4   4   1      259.97      254.13      5.52 o 
   5   4   1     1926.78     1800.81     26.49 o 
   6   4   1       44.89       55.02      5.03 o 
   7   4   1      881.41      833.88     13.31 o 
   8   4   1       41.11       43.77      4.24 o 
   9   4   1      253.23      265.25      9.12 o 
  10   4   1        5.19        3.30      3.52 o 
  11   4   1      238.29      249.89     12.49 o 
  12   4   1        2.74       -3.88      5.44 o 
   1   5   1       68.10       62.40      2.68 o 
   2   5   1       71.45       79.75      3.28 o 
   3   5   1     6014.94     5912.08     53.50 o 
   4   5   1      599.73      624.52      9.01 o 
   5   5   1       69.55       88.71      3.90 o 
   6   5   1        2.08        1.77      2.24 o 
   7   5   1     4503.73     4418.46     46.65 o 
   8   5   1      251.12      262.06      8.88 o 
   9   5   1      102.28       98.19      7.03 o 
  10   5   1       26.29       20.99      4.87 o 
  11   5   1      628.33      694.81     19.85 o 
  12   5   1        0.06       -5.05      5.05 o 
   1   6   1     3258.68     3345.78     31.17 o 
   2   6   1      468.32      499.88      8.30 o 
   3   6   1       21.15       26.23      2.05 o 
   4   6   1      851.90      858.50     11.59 o 
   5   6   1     2912.65     2939.21     31.63 o 
   6   6   1     1690.44     1641.83     19.60 o 
   7   6   1       26.69       24.88      3.73 o 
   8   6   1      638.11      646.59     13.24 o 
   9   6   1      415.15      427.96     11.59 o 
  10   6   1      525.59      550.02     15.76 o 
  11   6   1       72.14       75.48      8.56 o 
  12   6   1       29.66       22.46      6.79 o 
   1   7   1      272.16      261.95      4.87 o 
   2   7   1       70.31       91.18      3.66 o 
   3   7   1     3453.85     3355.41     36.02 o 
   4   7   1        0.05        2.35      1.77 o 
   5   7   1        5.79        5.08      2.38 o 
   6   7   1      190.03      192.86      6.76 o 
   7   7   1     3123.80     3054.41     41.50 o 
   8   7   1        9.24        5.52      3.34 o 
   9   7   1       63.78       63.70      5.83 o 
  10   7   1       15.52       16.82      6.47 o 
  11   7   1      685.50      702.83     20.28 o 
  12   7   1        1.01       -5.78      5.78 o 
   1   8   1     1214.02     1235.35     14.54 o 
   2   8   1      221.46      256.50      5.70 o 
   3   8   1     1825.68     1822.12     20.95 o 
   4   8   1      441.74      427.00      9.61 o 
   5   8   1      724.48      696.95     11.52 o 
   6   8   1      293.57      307.07      9.00 o 
   7   8   1     1171.62     1165.55     21.07 o 
   8   8   1      130.57      141.16      8.07 o 
   9   8   1      376.82      373.60     13.91 o 
  10   8   1       32.71       31.91      5.85 o 
  11   8   1      303.15      296.97     13.65 o 
   1   9   1     2809.22     2961.57     29.24 o 
   2   9   1        4.48        2.34      1.82 o 
   3   9   1       65.27       61.69      3.74 o 
   4   9   1      332.83      350.10      7.75 o 
   5   9   1     3202.84     3134.98     36.26 o 
   6   9   1      171.98      169.88      7.58 o 
   7   9   1       14.45       12.84      3.81 o 
   8   9   1      187.15      172.63      8.54 o 
   9   9   1      588.92      577.09     19.77 o 
  10   9   1      191.84      190.16     11.41 o 
  11   9   1       79.89       72.81      8.35 o 
   1  10   1       11.44       21.56      2.37 o 
   2  10   1      230.77      226.08      6.26 o 
   3  10   1     1259.71     1293.68     16.91 o 
   4  10   1      477.78      470.37      9.84 o 
   5  10   1      147.62      133.35      6.23 o 
   6  10   1      658.60      624.02     16.04 o 
   7  10   1     1160.73     1124.97     27.22 o 
   8  10   1      379.47      385.56     13.27 o 
   9  10   1        9.95        3.43      4.70 o 
  10  10   1      106.47      107.05      9.20 o 
  11  10   1      181.28      175.68     12.02 o 
   1  11   1      673.05      662.70     12.99 o 
   2  11   1      110.47      130.22      6.34 o 
   3  11   1       11.16       11.87      3.12 o 
   4  11   1       25.33       14.19      3.29 o 
   5  11   1     1015.95      985.05     24.40 o 
   6  11   1      276.10      262.15     10.46 o 
   7  11   1       22.67       12.82      3.79 o 
   8  11   1       67.08       68.85      7.16 o 
   9  11   1      258.76      237.03     12.28 o 
  10  11   1       71.10       65.77      7.91 o 
   1  12   1      194.00      179.77      8.42 o 
   2  12   1       41.31       44.80      4.91 o 
   3  12   1       68.53       49.09      6.07 o 
   4  12   1      238.58      234.56     10.73 o 
   5  12   1       35.82       35.92      4.66 o 
   6  12   1       38.43       16.66      4.49 o 
   7  12   1       22.90        9.19      6.60 o 
   8  12   1       92.94       82.20      7.94 o 
   9  12   1        6.34        6.90      5.29 o 
  10  12   1        4.62        6.78      6.04 o 
   1  13   1        0.63        3.39      3.65 o 
   2  13   1        3.16        6.12      3.67 o 
   3  13   1      783.66      839.49     17.97 o 
   4  13   1      140.43      129.39      8.05 o 
   5  13   1      288.80      293.58     12.22 o 
   6  13   1        2.15        1.77      4.37 o 
   7  13   1      557.21      541.67     19.08 o 
   8  13   1       74.73       67.61      8.87 o 
   9  13   1       73.69       75.05      9.69 o 
   1  14   1        8.46        6.49      4.06 o 
   2  14   1      163.03      176.94     11.75 o 
   3  14   1      104.86       96.42      7.87 o 
   4  14   1      243.02      260.06     18.98 o 
   5  14   1      124.82      124.74     10.16 o 
   6  14   1      506.39      498.46     16.55 o 
   7  14   1       60.98       56.29      8.30 o 
   8  14   1      193.39      235.54     15.03 o 
   1  15   1       38.36       40.07      7.66 o 
   2  15   1       35.14       28.28      6.14 o 
   3  15   1       42.82       43.23      8.13 o 
   4  15   1        9.84        1.09      5.58 o 
   5  15   1      234.06      220.58     13.43 o 
   6  15   1       62.89       55.62      8.18 o 
   7  15   1       86.77       82.27     10.87 o 
   8  15   1        4.49       -1.95      6.62 o 
   1  16   1      179.23      171.01     13.81 o 
   2  16   1       20.77       19.11      7.02 o 
   3  16   1       27.97       11.44      6.80 o 
   4  16   1       65.66       52.95     10.52 o 
   5  16   1      150.16      148.98     15.63 o 
   6  16   1       40.16       13.74     11.14 o 
   7  16   1        0.05       -1.23      7.68 o 
   1  17   1       49.67       47.71      8.87 o 
   2  17   1       10.33        3.00      6.23 o 
   3  17   1      393.56      375.66     24.52 o 
   4  17   1       62.12       48.14     10.52 o 
   5  17   1       34.45       21.39     11.30 o 
   1  18   1        7.51       -4.42      6.51 o 
   2  18   1       36.47       22.42      8.33 o 
   3  18   1       44.76       26.06     10.39 o 
   4  18   1       82.29       69.50     15.74 o 
   1  19   1       31.61       27.28      9.22 o 
   0   0   2     1942.56     1923.43     36.66 o 
   1   0   2     8566.94     8469.55    154.43 o 
   2   0   2     1287.36     1263.30     22.46 o 
   3   0   2     4923.19     4781.94     75.18 o 
   4   0   2     2857.75     2847.95     39.34 o 
   5   0   2     6424.92     6445.00     83.43 o 
   6   0   2     2719.74     2664.29     39.48 o 
   7   0   2     4331.09     4268.67     60.32 o 
   8   0   2     2954.20     2864.40     50.49 o 
   9   0   2     3388.40     3372.34     69.23 o 
  10   0   2     1553.37     1569.67     35.06 o 
  11   0   2     3517.89     3597.37     65.31 o 
  12   0   2     1178.75     1221.94     32.74 o 
   0   1   2    11688.13    11991.18    178.37 o 
   1   1   2     2756.88     2792.03     25.48 o 
   2   1   2       46.67       80.02      4.36 o 
   3   1   2     5675.32     5644.41     58.91 o 
   4   1   2    19282.33    18635.82    168.22 o 
   5   1   2     1707.40     1661.54     18.72 o 
   6   1   2      628.88      708.05     11.09 o 
   7   1   2     3410.57     3369.41     38.80 o 
   8   1   2    15201.06    14936.03    148.39 o 
   9   1   2     1425.22     1350.82     21.67 o 
  10   1   2      604.03      620.19     14.37 o 
  11   1   2     1068.46     1105.61     20.91 o 
  12   1   2     4724.63     4941.70     67.35 o 
   0   2   2     1441.40     1331.91     22.78 o 
   1   2   2    15036.76    15163.12    129.39 o 
   2   2   2    16309.23    16739.71    150.21 o 
   3   2   2    14275.31    14452.20    134.81 o 
   4   2   2     2307.74     2064.21     22.24 o 
   5   2   2     6590.79     6662.80     60.97 o 
   6   2   2     4470.45     4504.94     43.72 o 
   7   2   2     5870.35     5784.60     58.64 o 
   8   2   2     1151.83     1088.21     18.10 o 
   9   2   2     2105.23     2106.93     29.26 o 
  10   2   2     1050.26     1056.04     20.50 o 
  11   2   2     1405.30     1404.17     25.54 o 
  12   2   2      352.94      360.06     14.44 o 
   0   3   2    96215.48    96070.96   3823.13 o 
   1   3   2    14287.88    14503.31    129.40 o 
   2   3   2     9832.58     9667.75     84.09 o 
   3   3   2     6048.32     6269.76     59.08 o 
   4   3   2    32442.76    32775.43    288.02 o 
   5   3   2     6802.72     6763.86     61.94 o 
   6   3   2     1910.99     1862.17     22.60 o 
   7   3   2     1116.22     1141.44     17.35 o 
   8   3   2     3670.95     3805.73     42.03 o 
   9   3   2     1141.32     1138.95     20.52 o 
  10   3   2      119.87      111.59      7.67 o 
  11   3   2      178.15      168.85      9.73 o 
  12   3   2      662.02      683.54     19.22 o 
   0   4   2    23566.80    23381.55    333.55 o 
   1   4   2    23513.23    24016.32    219.12 o 
   2   4   2     8810.63     8953.87     81.94 o 
   3   4   2    24061.38    23808.05    203.76 o 
   4   4   2     7809.08     8042.22     72.11 o 
   5   4   2     8521.20     8446.79     76.34 o 
   6   4   2     2915.43     2888.59     32.02 o 
   7   4   2     5576.78     5557.57     56.84 o 
   8   4   2      649.60      654.77     12.49 o 
   9   4   2     1211.63     1169.01     21.72 o 
  10   4   2      429.78      424.88     13.34 o 
  11   4   2      373.50      405.92     16.86 o 
  12   4   2       27.89       18.90      6.22 o 
   0   5   2    49750.23    51038.14    667.13 o 
   1   5   2    10280.99    10458.75     99.72 o 
   2   5   2     9546.73     9351.91     85.79 o 
   3   5   2     5679.85     5349.07     56.20 o 
   4   5   2    20553.48    20221.57    174.59 o 
   5   5   2     4809.53     4858.75     46.32 o 
   6   5   2     2378.41     2472.73     28.44 o 
   7   5   2     1322.11     1319.11     19.70 o 
   8   5   2     3004.69     2964.27     36.64 o 
   9   5   2      753.68      755.32     16.40 o 
  10   5   2      249.66      219.70     10.35 o 
  11   5   2      284.20      282.10     12.27 o 
  12   5   2      444.78      454.73     18.81 o 
   0   6   2     5012.35     5159.48     72.85 o 
   1   6   2    11536.56    11629.63    110.70 o 
   2   6   2     3401.28     3451.29     34.38 o 
   3   6   2     5001.66     5041.65     48.97 o 
   4   6   2     3115.80     3181.29     32.89 o 
   5   6   2     7604.46     7485.03     80.10 o 
   6   6   2     2352.18     2387.57     31.03 o 
   7   6   2     2354.68     2316.96     31.30 o 
   8   6   2      857.93      881.13     16.89 o 
   9   6   2     2081.76     2077.07     32.59 o 
  10   6   2     1036.78     1039.95     20.69 o 
  11   6   2     1181.91     1210.24     28.80 o 
  12   6   2      192.89      198.93     13.70 o 
   0   7   2       43.61       28.19      2.36 o 
   1   7   2     1620.19     1624.44     20.66 o 
   2   7   2     4344.14     4573.95     44.68 o 
   3   7   2     1548.05     1613.97     22.11 o 
   4   7   2     2134.09     2120.32     24.16 o 
   5   7   2     1803.94     1733.01     22.64 o 
   6   7   2     3958.08     3916.54     46.88 o 
   7   7   2     1300.18     1277.63     19.75 o 
   8   7   2     4300.97     4198.03     48.86 o 
   9   7   2     1309.31     1335.22     21.86 o 
  10   7   2     2101.85     2095.20     45.78 o 
  11   7   2      584.40      637.31     21.83 o 
   0   8   2      144.47      137.04      9.53 o 
   1   8   2     1865.64     1910.81     21.09 o 
   2   8   2     1681.06     1725.28     19.83 o 
   3   8   2     1739.05     1683.21     19.90 o 
   4   8   2      534.65      556.82     10.01 o 
   5   8   2     2215.09     2206.91     27.55 o 
   6   8   2     1691.39     1666.39     26.37 o 
   7   8   2     2146.43     2149.30     30.22 o 
   8   8   2     1170.44     1205.84     22.48 o 
   9   8   2     1976.15     1948.08     31.84 o 
  10   8   2      947.32      957.91     28.96 o 
  11   8   2     1679.24     1700.01     37.17 o 
   0   9   2      408.34      449.30     14.01 o 
   1   9   2      874.62      882.84     12.95 o 
   2   9   2     3519.09     3578.47     40.91 o 
   3   9   2     1761.91     1750.69     22.19 o 
   4   9   2      797.92      838.96     14.40 o 
   5   9   2      548.26      559.67     12.06 o 
   6   9   2     3812.73     3782.96     46.17 o 
   7   9   2     1497.25     1464.72     24.93 o 
   8   9   2     1189.53     1169.12     22.32 o 
   9   9   2      509.94      511.40     14.73 o 
  10   9   2     2234.44     2363.46     45.29 o 
  11   9   2      562.49      596.66     21.71 o 
   0  10   2     1674.57     1754.22     35.52 o 
   1  10   2     3549.21     3390.55     42.33 o 
   2  10   2     2265.95     2241.94     28.67 o 
   3  10   2     5569.32     5496.79     60.96 o 
   4  10   2     1508.05     1467.13     21.76 o 
   5  10   2     1312.18     1276.72     21.63 o 
   6  10   2      658.49      643.05     14.82 o 
   7  10   2     2648.93     2551.92     37.39 o 
   8  10   2      801.93      784.00     17.88 o 
   9  10   2      625.36      645.07     16.62 o 
  10  10   2      132.34      110.87      9.50 o 
   0  11   2     5000.34     5204.63     98.81 o 
   1  11   2     2801.20     2804.38     36.91 o 
   2  11   2    10954.31    10982.42    121.35 o 
   3  11   2     2229.53     2294.14     30.07 o 
   4  11   2     1496.21     1519.70     26.23 o 
   5  11   2     1059.07     1015.48     20.73 o 
   6  11   2     3655.74     3579.09     51.39 o 
   7  11   2      610.39      640.13     16.88 o 
   8  11   2        3.34        4.51      4.35 o 
   9  11   2      170.38      173.33     12.10 o 
  10  11   2      690.18      731.51     22.27 o 
   0  12   2     2465.87     2462.77     48.10 o 
   1  12   2     5768.60     5783.81     81.07 o 
   2  12   2     2806.70     2825.12     40.78 o 
   3  12   2     3937.33     3962.52     53.86 o 
   4  12   2     1222.52     1207.93     23.01 o 
   5  12   2     2827.65     2857.85     43.05 o 
   6  12   2      851.21      838.76     19.49 o 
   7  12   2      827.97      807.92     19.59 o 
   8  12   2      168.97      141.27     13.76 o 
   9  12   2      452.87      475.08     19.20 o 
   0  13   2      940.21      918.82     26.13 o 
   1  13   2     1629.40     1660.64     30.35 o 
   2  13   2     7664.62     7534.66     93.72 o 
   3  13   2      965.82      949.47     21.65 o 
   4  13   2      519.22      521.19     15.73 o 
   5  13   2      961.51      992.96     23.23 o 
   6  13   2     2812.12     2784.01     43.60 o 
   7  13   2      246.76      240.76     12.12 o 
   8  13   2       70.43       76.29      7.77 o 
   9  13   2      212.03      212.31     13.53 o 
   0  14   2     1441.69     1427.92     39.77 o 
   1  14   2     1468.92     1454.88     32.88 o 
   2  14   2       83.35       97.54      7.48 o 
   3  14   2      553.59      537.61     20.96 o 
   4  14   2      944.40      959.53     22.63 o 
   5  14   2     1503.07     1498.04     30.62 o 
   6  14   2      238.25      265.40     15.03 o 
   7  14   2      305.33      276.15     14.30 o 
   8  14   2      295.02      333.97     18.40 o 
   0  15   2       41.45       33.99     13.47 o 
   1  15   2      152.66      145.70      9.75 o 
   2  15   2      708.56      733.09     19.27 o 
   3  15   2      132.82      139.07      9.72 o 
   4  15   2       29.28       22.17      5.56 o 
   5  15   2      291.27      272.03     13.95 o 
   6  15   2     1317.88     1283.56     31.83 o 
   7  15   2      218.87      219.54     17.07 o 
   0  16   2       65.91       62.67     10.24 o 
   1  16   2       80.09       80.71     11.33 o 
   2  16   2       40.35       27.22      7.49 o 
   3  16   2      198.48      178.89     14.21 o 
   4  16   2      129.58      110.24     14.23 o 
   5  16   2      200.94      211.29     13.77 o 
   6  16   2      149.57      151.98     14.94 o 
   0  17   2       25.26       19.57     16.28 o 
   1  17   2       93.55       81.65     10.59 o 
   2  17   2      444.95      385.91     24.45 o 
   3  17   2      103.73      125.34     18.84 o 
   4  17   2       28.59       14.10      8.80 o 
   5  17   2      123.97      154.82     16.66 o 
   0  18   2      164.92      180.90     35.57 o 
   1  18   2      374.24      363.40     24.71 o 
   2  18   2      238.92      256.16     20.96 o 
   3  18   2      488.52      531.67     29.85 o 
   1   1   3       78.18       87.60      3.07 o 
   2   1   3      345.57      347.42      5.41 o 
   3   1   3        3.20       -0.54      1.55 o 
   4   1   3      567.12      569.72      9.42 o 
   5   1   3       38.34       48.73      4.19 o 
   6   1   3     1194.70     1207.81     17.82 o 
   7   1   3        3.64       -2.30      2.71 o 
   8   1   3      359.39      377.96     11.60 o 
   9   1   3        4.65        4.73      3.25 o 
  10   1   3      385.67      375.40     13.08 o 
  11   1   3        7.10        5.10      4.53 o 
  12   1   3        4.75        4.39      5.19 o 
   1   2   3      593.15      658.02      8.71 o 
   2   2   3      864.36      926.11     11.57 o 
   3   2   3     5017.19     5118.43     49.49 o 
   4   2   3      289.28      329.86      6.68 o 
   5   2   3     1899.03     1861.38     21.93 o 
   6   2   3      655.76      660.41     17.75 o 
   7   2   3     4919.56     4854.84     53.80 o 
   8   2   3       69.86       80.96      5.66 o 
   9   2   3       38.27       39.47      4.86 o 
  10   2   3        0.57       -3.67      3.67 o 
  11   2   3      503.38      523.71     15.90 o 
  12   2   3        1.36        0.35      5.01 o 
   1   3   3     1280.04     1378.59     15.15 o 
   2   3   3      433.03      412.61      6.11 o 
   3   3   3      590.48      565.07      8.78 o 
   4   3   3      434.01      421.83      7.77 o 
   5   3   3      546.99      551.12     11.06 o 
   6   3   3     1133.39     1038.91     16.34 o 
   7   3   3      351.79      336.53     10.19 o 
   8   3   3      369.50      375.07     10.72 o 
   9   3   3      155.60      147.50      8.27 o 
  10   3   3      244.38      259.16     11.24 o 
  11   3   3      201.13      200.72     10.63 o 
  12   3   3       22.19       18.84      5.79 o 
   1   4   3     1009.55     1033.38     14.11 o 
   2   4   3        5.80        5.16      1.28 o 
   3   4   3      459.29      493.49      8.04 o 
   4   4   3        6.14        6.78      1.92 o 
   5   4   3      774.39      729.03     11.47 o 
   6   4   3        1.15        2.49      2.29 o 
   7   4   3      282.66      275.73      8.80 o 
   8   4   3        3.32       10.54      3.57 o 
   9   4   3      261.83      256.07     10.64 o 
  10   4   3       22.76       18.61      4.91 o 
  11   4   3      173.07      183.00     10.15 o 
  12   4   3        0.13       -4.60      4.60 o 
   1   5   3      132.80      131.24      4.09 o 
   2   5   3       86.28       69.20      2.92 o 
   3   5   3      915.44      833.99     10.54 o 
   4   5   3     1089.25     1146.63     15.07 o 
   5   5   3      338.34      305.04      9.96 o 
   6   5   3      461.78      419.95     10.12 o 
   7   5   3      880.92      852.28     15.08 o 
   8   5   3      758.50      765.89     16.09 o 
   9   5   3      351.81      354.16     12.70 o 
  10   5   3      138.34      118.43      8.17 o 
  11   5   3      245.13      255.00     12.78 o 
  12   5   3       39.47       36.13      6.87 o 
   1   6   3     8787.55     8865.79     86.24 o 
   2   6   3      269.04      277.53      6.20 o 
   3   6   3      202.54      209.83      5.42 o 
   4   6   3      178.19      187.73      6.71 o 
   5   6   3     8850.22     8608.26     91.34 o 
   6   6   3      184.57      170.44      7.09 o 
   7   6   3      190.39      169.11      7.45 o 
   8   6   3      109.26      107.77      7.61 o 
   9   6   3     1666.78     1648.24     28.80 o 
  10   6   3        8.55        7.89      4.86 o 
  11   6   3       14.78       16.03      5.33 o 
   1   7   3     1483.85     1426.16     20.47 o 
   2   7   3      329.77      371.96      7.54 o 
   3   7   3     1354.09     1411.41     18.39 o 
   4   7   3      281.41      236.72      8.03 o 
   5   7   3      318.88      339.84      9.39 o 
   6   7   3      784.97      758.36     14.76 o 
   7   7   3      394.71      407.91     11.32 o 
   8   7   3      302.66      311.31     11.42 o 
   9   7   3       40.24       38.85      5.76 o 
  10   7   3      111.50      102.67      8.35 o 
  11   7   3       71.70       75.12      8.45 o 
   1   8   3      642.26      660.75     12.48 o 
   2   8   3       65.37       54.26      3.94 o 
   3   8   3     1104.73     1109.87     18.51 o 
   4   8   3        3.14       -2.60      2.60 o 
   5   8   3      381.78      368.28     10.46 o 
   6   8   3       76.76       69.87      6.08 o 
   7   8   3      561.41      574.18     14.17 o 
   8   8   3        0.51        4.50      3.58 o 
   9   8   3      274.48      245.79     13.61 o 
  10   8   3       11.12        0.70      4.99 o 
  11   8   3       84.53       82.97      9.84 o 
   1   9   3     1487.86     1591.70     23.47 o 
   2   9   3       50.81       57.54      4.22 o 
   3   9   3      804.02      817.61     15.61 o 
   4   9   3      747.48      756.08     16.43 o 
   5   9   3      398.73      380.13     11.18 o 
   6   9   3      294.78      349.47     11.83 o 
   7   9   3      186.62      175.61      8.95 o 
   8   9   3      407.44      433.12     13.74 o 
   9   9   3        1.67       -0.21      4.51 o 
  10   9   3      125.30      117.31      9.72 o 
   1  10   3      173.50      156.72      7.29 o 
   2  10   3       53.63       58.54      4.78 o 
   3  10   3     3100.86     3032.64     54.58 o 
   4  10   3        6.69        3.80      3.47 o 
   5  10   3      190.16      203.51      9.28 o 
   6  10   3       95.76       92.32      6.80 o 
   7  10   3     2492.03     2481.61     44.57 o 
   8  10   3        4.17       -3.55      4.05 o 
   9  10   3        3.13        3.04      4.82 o 
  10  10   3        9.77       -3.25      5.30 o 
   1  11   3       78.51       80.75      5.73 o 
   2  11   3      301.10      320.53     10.23 o 
   3  11   3        7.36        7.84      3.72 o 
   4  11   3        9.77       10.32      3.63 o 
   5  11   3        0.64       -1.88      3.47 o 
   6  11   3      783.64      812.78     19.10 o 
   7  11   3       88.61       85.27      8.13 o 
   8  11   3       14.20       13.41      6.48 o 
   9  11   3       16.30        6.86      5.31 o 
  10  11   3      151.95      149.12     11.90 o 
   1  12   3      150.14      158.94      7.86 o 
   2  12   3        1.10       -2.68      3.12 o 
   3  12   3       10.15       10.38      3.97 o 
   4  12   3       16.13       20.90      4.98 o 
   5  12   3      199.67      203.01     11.26 o 
   6  12   3        4.11        0.40      4.03 o 
   7  12   3       12.67        7.78      4.72 o 
   8  12   3       19.08       11.93      5.20 o 
   9  12   3       44.90       43.80      7.14 o 
   1  13   3       54.23       47.78      7.03 o 
   2  13   3       47.69       35.66      6.45 o 
   3  13   3        3.36        3.08      3.84 o 
   4  13   3      375.16      364.91     15.32 o 
   5  13   3       20.55       18.11      5.18 o 
   6  13   3      183.02      169.05     11.06 o 
   7  13   3       57.22       58.32      7.61 o 
   8  13   3      240.56      205.05     11.92 o 
   1  14   3       44.14       46.19      8.29 o 
   2  14   3        3.30        1.07      4.16 o 
   3  14   3      408.43      393.62     15.15 o 
   4  14   3        6.83       -4.35      4.35 o 
   5  14   3      592.45      601.39     18.25 o 
   6  14   3       28.25       20.70      5.89 o 
   7  14   3      379.40      346.04     16.32 o 
   8  14   3        0.16        1.35      5.10 o 
   1  15   3        0.08       -1.17      4.53 o 
   2  15   3       80.02       93.88      8.34 o 
   3  15   3        0.14        0.00      4.42 o 
   4  15   3       38.16       31.75      6.30 o 
   5  15   3       60.82       54.63      7.49 o 
   6  15   3      191.32      172.72     11.94 o 
   7  15   3       13.00       -2.40      5.43 o 
   1  16   3        0.01       -1.21      5.42 o 
   2  16   3        2.96        6.02      5.33 o 
   3  16   3       25.63       24.44      6.81 o 
   4  16   3        8.91        7.04      5.52 o 
   5  16   3       17.91       11.10      5.82 o 
   6  16   3        3.78        1.73      5.40 o 
   1  17   3       15.66        9.61      5.82 o 
   2  17   3       18.20       16.86      6.57 o 
   3  17   3       18.35       17.26      7.54 o 
   4  17   3      154.09      171.91     15.08 o 
   1  18   3       83.68       72.83     13.95 o 
   2  18   3        0.53       -1.32      7.94 o 
   0   0   4    25997.65    26447.81    451.72 o 
   1   0   4    29889.72    30017.72    398.65 o 
   2   0   4      487.25      484.96     20.68 o 
   3   0   4    15832.95    15331.80    188.50 o 
   4   0   4    10025.93     9284.50    406.46 o 
   5   0   4    13713.64    13188.92    326.63 o 
   6   0   4       59.77       51.65      6.16 o 
   7   0   4     2620.63     2616.80     46.76 o 
   8   0   4     1225.16     1178.56     27.84 o 
   9   0   4     1814.38     1810.13     38.16 o 
  10   0   4      276.30      285.97     19.68 o 
  11   0   4      356.23      381.35     22.07 o 
  12   0   4      283.68      266.76     20.66 o 
   0   1   4    24859.91    24803.33    342.96 o 
   1   1   4     2663.96     2547.38     27.40 o 
   2   1   4    21795.95    21739.80    194.69 o 
   3   1   4     4365.04     4474.50     42.07 o 
   4   1   4    11696.87    11457.58    106.56 o 
   5   1   4      740.56      738.57     12.77 o 
   6   1   4     7259.25     7069.95     86.03 o 
   7   1   4     1471.53     1493.16     22.27 o 
   8   1   4     1690.95     1664.91     24.64 o 
   9   1   4      149.92      140.89      7.74 o 
  10   1   4     1337.72     1328.91     24.36 o 
  11   1   4      100.61       85.24      7.70 o 
  12   1   4      185.98      187.54     11.85 o 
   0   2   4     9485.67     9904.53    135.41 o 
   1   2   4    13027.25    12671.55    115.02 o 
   2   2   4      352.62      326.01      6.03 o 
   3   2   4     8967.28     9054.12     84.94 o 
   4   2   4     6999.07     7194.15     69.23 o 
   5   2   4     7949.81     7816.76     79.85 o 
   6   2   4      152.97      158.80      6.82 o 
   7   2   4     3716.77     3597.31     42.52 o 
   8   2   4     3087.01     2984.80     65.13 o 
   9   2   4     2868.36     2763.47     38.74 o 
  10   2   4       59.29       64.31      7.64 o 
  11   2   4     1063.90     1084.02     22.51 o 
  12   2   4      795.25      872.21     31.90 o 
   0   3   4     1799.73     1819.43     26.76 o 
   1   3   4     1274.95     1261.51     14.66 o 
   2   3   4     7268.94     7562.11     67.78 o 
   3   3   4      226.42      173.73      5.85 o 
   4   3   4     2887.80     2993.48     32.16 o 
   5   3   4     1078.59     1063.63     15.07 o 
   6   3   4     6738.97     6716.80     70.66 o 
   7   3   4      280.47      257.36      9.88 o 
   8   3   4     3142.37     3024.18     45.04 o 
   9   3   4      379.41      394.46     13.88 o 
  10   3   4     3572.99     3657.82     51.72 o 
  11   3   4      518.12      515.28     15.88 o 
   0   4   4      130.28      109.13      4.89 o 
   1   4   4     2155.83     2192.27     23.15 o 
   2   4   4      185.86      167.52      4.52 o 
   3   4   4     5182.19     5160.70     50.82 o 
   4   4   4     1571.14     1601.43     19.62 o 
   5   4   4     2464.51     2413.09     27.74 o 
   6   4   4       37.04       48.67      5.55 o 
   7   4   4     5271.23     5156.26     60.67 o 
   8   4   4     2755.03     2719.22     37.48 o 
   9   4   4     3028.60     2985.48     43.97 o 
  10   4   4      161.92      176.34     10.42 o 
  11   4   4     2297.29     2401.41     39.91 o 
   0   5   4     2441.16     2479.86     39.54 o 
   1   5   4      598.04      697.75     10.02 o 
   2   5   4     5564.58     5335.67     55.06 o 
   3   5   4      191.92      245.90      9.82 o 
   4   5   4     3309.98     3226.86     38.84 o 
   5   5   4      789.61      789.27     14.54 o 
   6   5   4     4213.28     4160.98     49.64 o 
   7   5   4      216.30      221.68      9.95 o 
   8   5   4     3413.48     3353.03     47.06 o 
   9   5   4      451.28      435.20     15.13 o 
  10   5   4     2136.53     2118.79     35.70 o 
  11   5   4      262.53      263.37     13.20 o 
   0   6   4     5063.55     4919.66     71.84 o 
   1   6   4     7923.62     8065.41     79.89 o 
   2   6   4      184.38      140.08      6.40 o 
   3   6   4     6780.75     6947.51     74.77 o 
   4   6   4     1968.67     1897.36     27.52 o 
   5   6   4     4319.90     4400.91     51.53 o 
   6   6   4      280.83      289.50     10.08 o 
   7   6   4     3102.15     3006.64     42.47 o 
   8   6   4      259.98      250.54     13.61 o 
   9   6   4     1530.74     1494.68     27.70 o 
  10   6   4      184.75      178.95     10.71 o 
  11   6   4      871.47      894.48     21.87 o 
   0   7   4     9625.14     9407.62    130.85 o 
   1   7   4     1317.65     1362.91     19.24 o 
   2   7   4    15801.25    15479.39    167.46 o 
   3   7   4     2616.34     2624.95     35.34 o 
   4   7   4     5313.71     5247.05     67.64 o 
   5   7   4      346.30      372.31     11.06 o 
   6   7   4     4361.45     4310.06     51.88 o 
   7   7   4     1008.62      995.21     21.33 o 
   8   7   4     1002.66     1004.30     21.02 o 
   9   7   4       73.19       78.11      7.26 o 
  10   7   4      565.18      554.71     17.03 o 
  11   7   4       50.86       32.85      9.48 o 
   0   8   4     2834.39     2877.64     52.55 o 
   1   8   4    13009.61    12923.58    140.50 o 
   2   8   4     3556.10     3505.57     44.47 o 
   3   8   4     7736.31     7714.91     88.69 o 
   4   8   4      807.27      850.57     16.77 o 
   5   8   4     6095.65     6010.21     72.68 o 
   6   8   4      726.70      708.36     16.02 o 
   7   8   4     1405.46     1450.13     29.15 o 
   8   8   4        0.43        2.49      4.89 o 
   9   8   4      871.47      853.24     23.66 o 
  10   8   4       51.10       40.43      7.70 o 
   0   9   4    10933.54    11205.38    174.87 o 
   1   9   4     1382.09     1323.51     21.28 o 
   2   9   4     5611.02     5627.36     71.96 o 
   3   9   4      913.63      943.64     22.19 o 
   4   9   4     5650.13     5697.54     69.11 o 
   5   9   4      740.22      765.58     21.23 o 
   6   9   4     2625.79     2618.29     38.35 o 
   7   9   4      253.33      241.28     11.01 o 
   8   9   4      911.55      835.59     23.15 o 
   9   9   4      150.33      127.59     10.69 o 
  10   9   4      677.32      704.79     22.27 o 
   0  10   4      519.37      512.55     22.32 o 
   1  10   4     3384.83     3422.27     48.37 o 
   2  10   4     2998.71     2987.10     43.15 o 
   3  10   4     2735.00     2641.28     45.75 o 
   4  10   4       51.17       46.12      5.02 o 
   5  10   4     2446.52     2415.41     35.75 o 
   6  10   4     1234.67     1241.70     24.94 o 
   7  10   4     1537.88     1557.93     29.60 o 
   8  10   4       62.19       52.06      7.38 o 
   9  10   4     1035.71     1046.27     27.03 o 
   0  11   4     1193.66     1207.69     29.61 o 
   1  11   4      175.18      171.50      8.97 o 
   2  11   4      572.67      586.79     14.89 o 
   3  11   4       59.36       47.38      5.57 o 
   4  11   4     1412.41     1424.08     26.34 o 
   5  11   4      213.40      197.41     10.39 o 
   6  11   4     1452.33     1472.41     26.35 o 
   7  11   4      101.86       85.23      7.90 o 
   8  11   4     1322.12     1378.77     31.29 o 
   9  11   4      154.55      148.93     11.75 o 
   0  12   4      386.23      367.16     17.13 o 
   1  12   4      409.28      370.68     13.37 o 
   2  12   4      292.05      314.63     12.55 o 
   3  12   4      658.71      648.28     16.45 o 
   4  12   4       79.37       66.00      6.80 o 
   5  12   4      860.59      884.08     22.40 o 
   6  12   4      778.26      766.61     21.99 o 
   7  12   4     1130.64     1115.17     26.83 o 
   8  12   4       15.92       12.30      5.54 o 
   0  13   4      360.34      384.20     21.02 o 
   1  13   4       55.89       56.50      7.68 o 
   2  13   4      975.91      960.36     20.88 o 
   3  13   4      146.50      155.19      9.46 o 
   4  13   4      652.52      654.79     18.77 o 
   5  13   4       54.27       50.78      6.98 o 
   6  13   4      695.02      708.23     22.99 o 
   7  13   4      142.98      120.79     10.33 o 
   8  13   4      971.48      969.23     28.19 o 
   0  14   4       20.21       10.94      7.25 o 
   1  14   4     1320.31     1317.03     28.22 o 
   2  14   4      941.29      923.52     22.73 o 
   3  14   4     1402.53     1422.19     30.17 o 
   4  14   4       14.80       16.82      5.72 o 
   5  14   4      627.76      622.47     28.46 o 
   6  14   4      668.83      674.59     27.10 o 
   7  14   4      732.56      727.82     22.05 o 
   0  15   4     2471.47     2449.22     76.83 o 
   1  15   4      346.96      394.21     18.35 o 
   2  15   4     1681.25     1748.02     34.83 o 
   3  15   4      210.51      201.63     12.37 o 
   4  15   4     1518.09     1545.77     32.97 o 
   5  15   4      242.73      250.03     15.93 o 
   6  15   4      348.40      331.37     16.53 o 
   0  16   4      108.46       84.58     15.98 o 
   1  16   4     1729.18     1756.97     44.27 o 
   2  16   4      950.97      944.16     26.62 o 
   3  16   4     1446.21     1484.41     32.32 o 
   4  16   4       28.43       20.73      6.37 o 
   5  16   4      606.19      657.40     22.75 o 
   0  17   4     1359.97     1334.22     77.22 o 
   1  17   4      194.14      188.85     15.80 o 
   2  17   4      602.94      619.89     22.41 o 
   3  17   4       77.34       70.02     15.80 o 
   1   1   5     1126.41     1164.79     16.07 o 
   2   1   5      542.54      532.50      8.32 o 
   3   1   5       98.15       99.27      6.96 o 
   4   1   5        2.95        2.13      2.02 o 
   5   1   5     1849.10     1829.58     27.87 o 
   6   1   5      721.44      691.36     13.40 o 
   7   1   5      269.05      243.23      9.11 o 
   8   1   5       14.97       12.93      3.74 o 
   9   1   5      364.29      367.40     13.16 o 
  10   1   5       15.71       13.42      4.84 o 
  11   1   5        0.03       -4.49      4.49 o 
   1   2   5      329.45      322.05      6.33 o 
   2   2   5       93.80      107.66      4.40 o 
   3   2   5        3.74        4.69      2.17 o 
   4   2   5     1199.99     1139.08     16.85 o 
   5   2   5      881.63      856.95     14.57 o 
   6   2   5      479.31      491.45     11.58 o 
   7   2   5       20.83       18.12      4.07 o 
   8   2   5      840.94      807.93     17.55 o 
   9   2   5      349.23      315.88     12.28 o 
  10   2   5      178.84      170.02     10.48 o 
  11   2   5        0.73        4.05      5.05 o 
   1   3   5      721.67      724.17     10.08 o 
   2   3   5      376.26      429.98      8.42 o 
   3   3   5       39.77       56.12      3.46 o 
   4   3   5        0.02       -0.31      2.23 o 
   5   3   5     1863.90     1827.24     24.40 o 
   6   3   5      716.16      708.72     16.76 o 
   7   3   5       98.76       92.70      6.91 o 
   8   3   5        0.19        1.67      3.64 o 
   9   3   5      584.37      581.51     16.21 o 
  10   3   5       44.22       40.42      6.44 o 
  11   3   5        9.20        8.93      5.35 o 
   1   4   5      870.14      892.52     13.21 o 
   2   4   5        9.23        3.04      1.85 o 
   3   4   5      592.92      581.68     10.70 o 
   4   4   5        0.60       -0.55      2.43 o 
   5   4   5      192.23      157.14     11.22 o 
   6   4   5        5.33       -3.04      3.04 o 
   7   4   5      114.65      119.16      7.94 o 
   8   4   5        0.13       -0.65      3.88 o 
   9   4   5        8.90        4.74      4.44 o 
  10   4   5        0.01       -4.35      4.35 o 
  11   4   5       19.07       14.14      5.99 o 
   1   5   5      429.36      409.95      9.81 o 
   2   5   5      413.66      473.82     12.58 o 
   3   5   5     2964.25     2938.74     38.46 o 
   4   5   5       25.37       32.81      4.17 o 
   5   5   5        0.24        1.95      3.04 o 
   6   5   5      728.34      730.71     16.31 o 
   7   5   5     2038.31     1997.38     31.96 o 
   8   5   5       24.03       17.43      4.69 o 
   9   5   5       69.51       52.55      6.57 o 
  10   5   5       38.73       28.58      6.13 o 
   1   6   5      455.96      434.20     13.21 o 
   2   6   5      164.89      145.97      7.63 o 
   3   6   5     1246.43     1246.78     20.82 o 
   4   6   5      425.15      447.62     13.37 o 
   5   6   5        4.87        1.85      3.09 o 
   6   6   5      632.41      645.40     16.62 o 
   7   6   5      965.11      972.95     35.87 o 
   8   6   5      244.12      244.31     12.34 o 
   9   6   5        0.46       -3.13      4.19 o 
  10   6   5      223.63      246.63     13.53 o 
   1   7   5     1005.71      977.48     17.36 o 
   2   7   5      189.87      211.52      9.39 o 
   3   7   5     2495.04     2536.89     35.27 o 
   4   7   5       36.99       38.69      4.90 o 
   5   7   5      100.87       92.45      6.66 o 
   6   7   5      416.49      450.95     15.82 o 
   7   7   5     1403.13     1419.02     27.80 o 
   8   7   5       36.49       22.84      6.48 o 
   9   7   5       47.25       38.57      6.53 o 
  10   7   5       57.65       51.70      9.71 o 
   1   8   5       54.31       39.94      4.63 o 
   2   8   5        0.39       -0.28      3.45 o 
   3   8   5        0.32        2.95      2.87 o 
   4   8   5       17.66       15.34      4.49 o 
   5   8   5       32.58       27.08      4.68 o 
   6   8   5        1.18        0.51      3.76 o 
   7   8   5      200.51      214.63     11.72 o 
   8   8   5       23.00       16.01      5.49 o 
   9   8   5      144.11      137.67     12.78 o 
  10   8   5        4.50       -5.07      5.07 o 
   1   9   5     1108.24     1092.22     22.90 o 
   2   9   5      156.12      151.52     10.96 o 
   3   9   5        0.01        4.06      3.48 o 
   4   9   5       17.48       12.63      4.00 o 
   5   9   5     1847.20     1828.18     29.80 o 
   6   9   5      221.35      202.55     11.08 o 
   7   9   5       49.63       47.80      6.52 o 
   8   9   5        4.07        0.92      4.52 o 
   9   9   5      487.48      491.86     18.82 o 
   1  10   5      227.56      249.03     10.90 o 
   2  10   5      106.13      102.88      8.12 o 
   3  10   5       15.30       14.06      4.19 o 
   4  10   5      440.22      457.61     14.06 o 
   5  10   5      323.48      314.96     18.73 o 
   6  10   5      364.73      340.66     13.34 o 
   7  10   5        5.37        8.85      4.96 o 
   8  10   5      385.78      419.31     17.17 o 
   9  10   5       78.91       50.09      8.23 o 
   1  11   5      519.99      518.78     14.40 o 
   2  11   5       14.82        6.34      3.54 o 
   3  11   5       34.05       32.18      6.47 o 
   4  11   5       39.93       32.84      5.35 o 
   5  11   5     1014.69     1017.82     22.74 o 
   6  11   5       35.88       26.13      5.63 o 
   7  11   5        0.08       -5.04      5.04 o 
   8  11   5       12.72        6.36      5.51 o 
   1  12   5      120.91      106.09      8.61 o 
   2  12   5        0.04       -1.05      3.44 o 
   3  12   5       73.34       64.31      6.60 o 
   4  12   5        0.92       -1.58      3.99 o 
   5  12   5        7.51        8.83      4.77 o 
   6  12   5        1.21        2.09      4.89 o 
   7  12   5        3.76        4.21      5.67 o 
   8  12   5        6.83       14.05      7.34 o 
   1  13   5       16.75       10.26      5.01 o 
   2  13   5       34.57       19.81      5.85 o 
   3  13   5      215.90      221.55     11.65 o 
   4  13   5      148.91      143.11      9.80 o 
   5  13   5      146.61      151.03     11.08 o 
   6  13   5       63.87       72.32      8.51 o 
   7  13   5      205.40      187.40     14.42 o 
   1  14   5      108.38      103.92      9.26 o 
   2  14   5       51.76       62.76      7.91 o 
   3  14   5        0.45       -0.73      4.83 o 
   4  14   5       98.45      116.31     10.10 o 
   5  14   5      202.36      213.91     13.20 o 
   6  14   5      141.70      127.15     10.96 o 
   1  15   5        0.61       -4.87      4.87 o 
   2  15   5       11.45       12.76      6.51 o 
   3  15   5       46.66       36.86      6.82 o 
   4  15   5       42.47       37.56      7.46 o 
   5  15   5       32.01       39.22      7.59 o 
   1  16   5      175.51      155.28     13.10 o 
   2  16   5        0.33        4.72      6.10 o 
   3  16   5       87.97       83.73     10.26 o 
   0   0   6      491.56      559.58     18.27 o 
   1   0   6       24.29       28.50      3.80 o 
   2   0   6     2460.37     2648.16     48.96 o 
   3   0   6     1115.47     1074.86     23.38 o 
   4   0   6     1225.43     1187.18     26.07 o 
   5   0   6        1.45       -0.83      3.52 o 
   6   0   6     4567.06     4487.53     81.68 o 
   7   0   6      953.70      939.34     27.87 o 
   8   0   6     2299.02     2195.35     58.47 o 
   9   0   6       61.65       53.78      9.37 o 
  10   0   6     3512.08     3430.00     84.36 o 
   0   1   6      185.41      198.00      8.10 o 
   1   1   6     2692.95     2711.15     29.86 o 
   2   1   6     3579.37     3443.34     57.41 o 
   3   1   6     3183.50     3167.74     36.86 o 
   4   1   6      267.20      281.18      9.27 o 
   5   1   6     2978.02     2909.00     37.66 o 
   6   1   6     1565.19     1501.15     22.68 o 
   7   1   6     2951.45     2863.47     41.63 o 
   8   1   6      166.45      170.11      9.76 o 
   9   1   6     2525.28     2509.89     39.90 o 
  10   1   6      465.24      487.54     20.83 o 
   0   2   6     5328.36     5275.45     77.22 o 
   1   2   6      478.50      453.97     10.34 o 
   2   2   6     8110.27     8019.47     85.98 o 
   3   2   6      223.66      240.15      8.65 o 
   4   2   6     3790.17     3710.63     45.22 o 
   5   2   6      353.64      338.39     11.81 o 
   6   2   6     4192.31     4035.93     53.30 o 
   7   2   6       78.12       72.45      7.62 o 
   8   2   6     1540.84     1546.64     28.02 o 
   9   2   6      141.49      164.67     10.24 o 
  10   2   6     1446.70     1465.51     29.03 o 
   0   3   6      752.56      736.69     17.49 o 
   1   3   6    12026.06    12209.36    134.59 o 
   2   3   6     2513.77     2564.08     32.41 o 
   3   3   6     7761.74     7997.06     92.11 o 
   4   3   6      196.61      205.51      8.99 o 
   5   3   6     5931.13     5922.64     72.38 o 
   6   3   6     1433.73     1410.87     44.91 o 
   7   3   6     1898.18     1834.03     30.63 o 
   8   3   6        4.24        4.63      4.33 o 
   9   3   6     1111.28     1101.90     24.40 o 
  10   3   6      452.15      482.44     17.40 o 
   0   4   6    10885.91    10881.75    151.78 o 
   1   4   6      857.59      865.40     15.05 o 
   2   4   6    16561.26    16354.84    177.89 o 
   3   4   6       37.30       34.27      4.76 o 
   4   4   6     5537.62     5476.18     72.01 o 
   5   4   6      689.59      690.54     16.98 o 
   6   4   6     4346.03     4360.02     61.42 o 
   7   4   6       11.23        6.10      5.03 o 
   8   4   6      748.26      724.75     19.49 o 
   9   4   6       99.38       77.29      8.27 o 
  10   4   6      419.34      422.01     17.95 o 
   0   5   6      343.36      322.03     14.32 o 
   1   5   6     9807.57     9914.19    111.11 o 
   2   5   6      160.44      174.96      9.27 o 
   3   5   6     6749.16     6620.68     92.40 o 
   4   5   6      172.47      154.59      9.78 o 
   5   5   6     4820.58     4871.66     66.64 o 
   6   5   6      379.15      354.32     14.20 o 
   7   5   6     1724.93     1745.76     32.39 o 
   8   5   6       14.99       18.11      5.28 o 
   9   5   6     1018.87     1014.20     33.85 o 
  10   5   6      281.45      266.69     14.58 o 
   0   6   6     3792.78     3856.70     81.07 o 
   1   6   6      195.82      200.21      8.55 o 
   2   6   6     4219.57     4205.74     56.24 o 
   3   6   6      229.25      237.81      9.69 o 
   4   6   6     2833.25     2856.27     46.44 o 
   5   6   6      167.54      177.04     13.32 o 
   6   6   6     3082.16     3111.36     47.85 o 
   7   6   6      122.31      108.36      9.31 o 
   8   6   6     1253.27     1276.45     27.62 o 
   9   6   6       94.95       94.10      8.95 o 
   0   7   6      638.27      590.85     22.74 o 
   1   7   6     1233.05     1226.24     31.04 o 
   2   7   6      230.12      236.93     10.34 o 
   3   7   6     1965.36     1934.11     29.72 o 
   4   7   6      171.22      171.12     10.20 o 
   5   7   6     1384.93     1368.55     26.77 o 
   6   7   6      141.85      136.19     10.05 o 
   7   7   6     2247.86     2269.07     39.25 o 
   8   7   6        2.55        2.66      4.79 o 
   9   7   6     1428.35     1478.20     31.42 o 
   0   8   6      321.33      295.48     18.66 o 
   1   8   6       50.14       40.48      6.77 o 
   2   8   6      784.16      795.48     17.82 o 
   3   8   6      262.45      261.08     11.37 o 
   4   8   6      809.84      805.48     17.52 o 
   5   8   6       52.49       51.73      6.27 o 
   6   8   6     1903.82     1911.18     34.61 o 
   7   8   6      246.08      240.84     12.78 o 
   8   8   6     1519.73     1525.65     31.77 o 
   9   8   6       86.81      103.53      9.99 o 
   0   9   6      365.15      399.80     22.26 o 
   1   9   6     1078.04     1036.00     23.54 o 
   2   9   6       40.98       43.37      5.59 o 
   3   9   6     1089.43     1065.32     22.31 o 
   4   9   6      439.88      468.79     16.57 o 
   5   9   6     1411.38     1340.95     29.39 o 
   6   9   6       15.16       16.51      5.24 o 
   7   9   6     1192.05     1185.38     26.49 o 
   8   9   6      398.51      401.72     17.46 o 
   0  10   6     2032.18     1962.84     51.55 o 
   1  10   6      142.28      142.41      9.68 o 
   2  10   6     2955.47     2918.17     44.47 o 
   3  10   6      135.26      131.83      9.24 o 
   4  10   6     1548.79     1525.27     35.47 o 
   5  10   6       36.53       35.87      6.60 o 
   6  10   6     1188.64     1193.07     28.50 o 
   7  10   6       91.15       95.23      9.42 o 
   8  10   6      750.87      738.91     26.65 o 
   0  11   6      249.96      245.25     18.27 o 
   1  11   6     3842.99     3750.25     65.21 o 
   2  11   6       12.37       11.58      5.69 o 
   3  11   6     2687.02     2660.86     42.68 o 
   4  11   6      441.09      496.71     16.24 o 
   5  11   6     1737.79     1764.96     36.25 o 
   6  11   6       20.26       16.19      6.07 o 
   7  11   6      711.28      723.05     22.50 o 
   0  12   6     4765.91     4624.74    130.60 o 
   1  12   6      145.59      145.27     10.46 o 
   2  12   6     2844.79     2912.27     54.85 o 
   3  12   6       74.73       70.76      7.63 o 
   4  12   6     2530.01     2506.39     41.97 o 
   5  12   6       61.40       69.32      7.68 o 
   6  12   6      774.66      781.96     23.33 o 
   0  13   6      932.60      942.37     55.12 o 
   1  13   6     2069.88     2174.43     41.28 o 
   2  13   6      183.05      163.71     11.61 o 
   3  13   6     1777.66     1772.46     36.25 o 
   4  13   6      509.38      565.39     19.23 o 
   5  13   6      923.20      946.15     23.45 o 
   0  14   6      988.11      968.89     85.35 o 
   1  14   6       40.35       36.22      7.19 o 
   2  14   6      421.34      431.91     18.60 o 
   3  14   6       42.45       34.60      7.19 o 
   4  14   6      834.27      808.83     23.30 o 
   0  15   6      712.87      772.62     32.13 o 
   1  15   6      148.79      138.03     11.03 o 
   2  15   6       87.64       95.93      9.73 o 
   3  15   6      233.72      225.46     15.37 o 
   1   1   7      114.41      110.31      6.36 o 
   2   1   7        0.11        3.48      2.47 o 
   3   1   7      652.84      655.86     14.47 o 
   4   1   7      125.60      139.11      7.80 o 
   5   1   7       95.78       97.50      6.60 o 
   6   1   7        3.24        5.61      3.69 o 
   7   1   7      365.72      373.34     15.36 o 
   8   1   7       98.09       99.37      9.60 o 
   9   1   7       86.72       78.66     10.86 o 
   1   2   7      141.90      144.46      8.28 o 
   2   2   7      598.86      628.61     14.89 o 
   3   2   7     1005.64     1018.45     20.62 o 
   4   2   7      215.79      220.98     11.37 o 
   5   2   7       47.86       43.34      5.60 o 
   6   2   7     1246.70     1242.42     25.32 o 
   7   2   7      450.12      441.47     16.30 o 
   8   2   7      139.42      159.09     11.32 o 
   9   2   7       12.09        8.77      5.39 o 
   1   3   7        1.88        6.06      2.83 o 
   2   3   7        0.45        3.12      2.97 o 
   3   3   7      325.56      347.40     12.94 o 
   4   3   7      104.03       86.76      6.98 o 
   5   3   7      123.35      124.71      8.54 o 
   6   3   7        4.08        4.42      3.88 o 
   7   3   7      361.19      386.47     15.76 o 
   8   3   7       50.75       46.91      7.03 o 
   9   3   7       40.61       38.82      6.59 o 
   1   4   7      729.01      732.00     16.67 o 
   2   4   7       16.27       10.15      3.49 o 
   3   4   7      404.23      418.05     12.59 o 
   4   4   7       17.87       20.79      4.27 o 
   5   4   7      426.57      419.70     14.09 o 
   6   4   7       29.25       13.67      4.70 o 
   7   4   7      104.91      102.26      8.57 o 
   8   4   7       13.86       14.75      5.44 o 
   9   4   7       97.12       87.74      9.59 o 
   1   5   7      123.41      134.03      8.07 o 
   2   5   7        1.60        1.72      3.02 o 
   3   5   7       14.18        3.24      3.86 o 
   4   5   7      107.84      101.55      9.27 o 
   5   5   7      713.63      714.95     18.20 o 
   6   5   7       31.52       24.63      5.39 o 
   7   5   7        5.29       -0.87      4.65 o 
   8   5   7      109.26      109.74      9.57 o 
   9   5   7      392.06      379.02     17.12 o 
   1   6   7      532.08      513.35     15.28 o 
   2   6   7      325.33      341.99     17.13 o 
   3   6   7        5.41        8.00      3.54 o 
   4   6   7      266.07      244.49     11.67 o 
   5   6   7     1229.12     1246.55     28.06 o 
   6   6   7      682.54      634.79     17.94 o 
   7   6   7        2.17       -4.14      4.14 o 
   8   6   7      158.06      128.48      9.94 o 
   1   7   7      400.81      389.92     15.13 o 
   2   7   7        0.01        1.09      3.71 o 
   3   7   7       19.67       12.01      4.39 o 
   4   7   7      180.60      169.62     10.79 o 
   5   7   7      509.53      496.50     16.39 o 
   6   7   7        0.73        1.09      4.49 o 
   7   7   7       20.65       12.62      6.12 o 
   8   7   7      164.26      182.56     13.34 o 
   1   8   7      257.88      261.64     12.93 o 
   2   8   7       11.68        5.74      4.40 o 
   3   8   7      347.20      355.02     14.84 o 
   4   8   7        0.01       -4.14      4.14 o 
   5   8   7      293.35      308.08     15.09 o 
   6   8   7       11.60       15.36      5.32 o 
   7   8   7      249.51      262.97     13.92 o 
   1   9   7        8.91        6.60      4.61 o 
   2   9   7        8.97        2.41      4.32 o 
   3   9   7      242.86      255.99     15.05 o 
   4   9   7        1.09       -4.24      4.24 o 
   5   9   7      141.90      151.16     10.90 o 
   6   9   7       41.28       35.81      6.70 o 
   7   9   7      146.61      136.60     11.12 o 
   1  10   7      161.87      155.37     10.78 o 
   2  10   7      153.04      152.68     10.93 o 
   3  10   7      535.37      535.96     18.10 o 
   4  10   7      230.29      249.98     13.85 o 
   5  10   7        4.39        2.75      5.13 o 
   6  10   7      356.45      368.95     17.60 o 
   1  11   7       29.88       23.48      6.01 o 
   2  11   7        0.34       -3.24      4.85 o 
   3  11   7       41.13       46.32      6.90 o 
   4  11   7       28.98       31.99      7.38 o 
   5  11   7       64.45       69.67      8.59 o 
   6  11   7        1.06       10.28      5.67 o 
   1  12   7      284.25      283.19     14.91 o 
   2  12   7        8.16       -2.47      4.97 o 
   3  12   7       78.61       85.10      8.98 o 
   4  12   7        0.54        1.36      5.80 o 
   5  12   7      170.62      153.49     11.77 o 
   1  13   7       57.79       65.54      8.35 o 
   2  13   7       14.71       15.34      6.20 o 
   3  13   7      246.08      235.71     14.32 o 
   1  14   7       15.90        6.76      5.94 o 
   0   0   8      875.82      898.12     54.04 o 
   1   0   8     3979.77     4120.82    109.80 o 
   2   0   8     5598.54     5866.40    169.25 o 
   3   0   8     2633.86     2707.41     64.60 o 
   4   0   8      617.50      659.40     26.75 o 
   5   0   8     1757.54     1714.53     64.38 o 
   6   0   8     2593.68     2653.98    125.41 o 
   7   0   8      484.76      503.50     35.37 o 
   8   0   8      150.10      172.84     21.82 o 
   0   1   8     1547.87     1568.68     53.40 o 
   1   1   8     3340.70     3422.55     66.27 o 
   2   1   8     5294.91     5290.02     83.87 o 
   3   1   8     1803.76     1842.71     34.57 o 
   4   1   8      929.38      892.00     24.38 o 
   5   1   8     1863.76     1914.44     37.00 o 
   6   1   8     1435.00     1403.24     31.06 o 
   7   1   8      434.49      427.35     20.38 o 
   8   1   8      223.09      190.33     19.12 o 
   0   2   8      630.62      645.78     25.05 o 
   1   2   8     1329.30     1360.67     30.50 o 
   2   2   8     3283.87     3307.49     52.76 o 
   3   2   8     1348.91     1349.24     28.42 o 
   4   2   8      408.09      421.88     15.66 o 
   5   2   8      821.14      833.34     38.10 o 
   6   2   8     2147.17     2153.18     44.68 o 
   7   2   8      729.57      690.49     29.79 o 
   8   2   8      146.19      114.53     11.92 o 
   0   3   8      285.46      298.18     23.55 o 
   1   3   8      610.11      604.46     17.17 o 
   2   3   8      306.77      340.27     14.18 o 
   3   3   8     1194.21     1233.73     27.06 o 
   4   3   8      374.45      394.64     14.32 o 
   5   3   8      645.29      639.57     17.89 o 
   6   3   8     1031.46     1003.98     34.65 o 
   7   3   8     1210.26     1237.74     32.87 o 
   8   3   8      420.38      416.66     19.75 o 
   0   4   8      248.78      210.58     20.14 o 
   1   4   8      173.90      163.64     10.26 o 
   2   4   8     1651.74     1667.21     32.60 o 
   3   4   8      212.02      198.12     15.10 o 
   4   4   8      241.09      232.22     11.68 o 
   5   4   8      584.58      562.69     25.32 o 
   6   4   8     1354.01     1330.94     28.06 o 
   7   4   8      494.81      490.56     19.34 o 
   0   5   8      106.46      111.69     12.32 o 
   1   5   8      612.13      598.53     27.36 o 
   2   5   8      614.40      582.52     19.26 o 
   3   5   8      903.64      898.53     22.81 o 
   4   5   8      171.11      174.52     10.41 o 
   5   5   8      630.42      647.63     18.30 o 
   6   5   8     1045.82     1059.73     24.79 o 
   7   5   8      895.38      933.52     23.57 o 
   0   6   8      771.77      781.72     31.83 o 
   1   6   8     1211.14     1156.22     31.79 o 
   2   6   8     1619.96     1605.90     36.04 o 
   3   6   8      631.14      654.54     21.28 o 
   4   6   8      798.00      783.04     19.90 o 
   5   6   8     1074.64     1067.69     24.53 o 
   6   6   8      726.59      745.77     22.34 o 
   7   6   8      264.76      253.87     16.49 o 
   0   7   8     1908.20     1827.12     62.08 o 
   1   7   8     2092.41     2118.66     44.34 o 
   2   7   8     2381.75     2352.50     47.28 o 
   3   7   8     1212.00     1229.82     31.28 o 
   4   7   8     1055.61     1099.16     29.82 o 
   5   7   8     1028.19     1046.40     26.64 o 
   6   7   8      580.99      568.13     18.53 o 
   0   8   8     2171.11     2181.57     57.43 o 
   1   8   8     2102.56     2091.84     39.66 o 
   2   8   8     1014.54     1053.58     28.77 o 
   3   8   8     1671.39     1712.95     46.95 o 
   4   8   8     1480.20     1548.16     37.49 o 
   5   8   8      745.67      735.12     22.24 o 
   6   8   8      444.57      442.03     21.48 o 
   0   9   8      946.17      930.52     40.80 o 
   1   9   8     1362.04     1361.10     43.30 o 
   2   9   8     1797.09     1871.19     41.75 o 
   3   9   8      944.48      945.57     27.76 o 
   4   9   8      596.90      595.41     24.42 o 
   5   9   8      759.05      775.56     25.90 o 
   0  10   8     1956.74     2041.96     56.60 o 
   1  10   8      397.02      395.02     17.75 o 
   2  10   8       71.14       58.56      8.91 o 
   3  10   8      642.61      665.60     23.20 o 
   4  10   8     1235.68     1326.31     43.46 o 
   0  11   8       81.27      115.08     14.53 o 
   1  11   8      193.74      173.77     15.01 o 
   2  11   8       45.79       40.28      8.16 o 
   3  11   8      331.17      311.90     18.04 o 
   0  12   8      567.13      587.03     53.16 o 
   1  12   8       25.82       22.70      6.54 o 
   1   1   9        5.83        7.21      5.98 o 
   2   1   9      106.03      102.04     11.46 o 
   3   1   9       19.56        5.81      6.26 o 
   4   1   9      124.76      111.72     11.51 o 
   5   1   9        3.60        1.77      6.38 o 
   6   1   9      242.59      257.92     18.21 o 
   1   2   9        1.56        8.78      6.79 o 
   2   2   9       21.08       11.57      9.70 o 
   3   2   9      254.28      240.42     16.61 o 
   4   2   9        1.19        1.23      5.33 o 
   5   2   9      464.95      458.42     20.20 o 
   6   2   9       27.51       23.00      7.22 o 
   1   3   9       80.14       69.19      9.54 o 
   2   3   9       58.60       68.52      9.74 o 
   3   3   9       46.46       51.70      9.52 o 
   4   3   9      178.55      188.85     13.67 o 
   5   3   9      129.27      125.72     10.60 o 
   6   3   9      139.42      137.89     12.42 o 
   1   4   9       40.80       34.60      7.78 o 
   2   4   9        1.75       -3.15      4.71 o 
   3   4   9       39.30       36.41      9.07 o 
   4   4   9       18.47       32.27      8.94 o 
   5   4   9       13.32        5.03      5.54 o 
   1   5   9      195.60      172.03     16.58 o 
   2   5   9      108.28       96.28      9.73 o 
   3   5   9      222.78      262.64     17.38 o 
   4   5   9       83.39      109.73     11.00 o 
   5   5   9      105.60       92.03      9.67 o 
   1   6   9       48.21       45.74      8.83 o 
   2   6   9       19.28       13.03      6.09 o 
   3   6   9      468.39      469.28     25.00 o 
   4   6   9        0.08        9.13      6.04 o 
   5   6   9      102.02      118.04     13.18 o 
   1   7   9      330.29      293.33     16.74 o 
   2   7   9       14.01       14.20      6.40 o 
   3   7   9      248.06      258.87     16.27 o 
   4   7   9      172.88      183.01     14.08 o 
   1   8   9        5.53        4.58      5.94 o 
   2   8   9        0.97        7.11      5.59 o 
   3   8   9        0.47       11.71      6.55 o 
   1   9   9      232.70      221.32     15.18 o 
   2   9   9       98.88       81.04      9.96 o 
   0   0  10       31.07       33.43     16.28 o 
   1   0  10      335.29      347.32     30.15 o 
   2   0  10       20.18       12.86     17.14 o 
   3   0  10      505.68      577.04     59.16 o 
   0   1  10      294.65      254.61     36.01 o 
   1   1  10        0.03       -5.37      9.03 o 
   2   1  10     1300.18     1389.59     53.51 o 
   3   1  10        2.42        6.25      8.95 o 
   0   2  10        0.53        2.57     12.86 o 
   1   2  10     1342.99     1386.87     56.70 o 
   2   2  10      120.11      123.91     16.07 o 
   3   2  10     1140.11     1159.85     42.84 o 
   0   3  10     1309.52     1341.87     78.08 o 
   1   3  10      120.37      127.14     24.86 o 
   2   3  10     2755.32     2849.31     92.83 o 
   0   4  10        3.63       -3.43     13.71 o 
   1   4  10     2659.11     2926.52    153.31 o 
   2   4  10      636.27      649.99     53.17 o 
                                                 
